# Supplementary material for: Data on Ocrelizumab Treatment Collected by MS Patients in Germany Using Brisa App
Source: J Pers Med. 2024 Apr 12;14(4):409. doi: 10.3390/jpm14040409 (PMC11051290; doi:10.3390/jpm14040409)
Supplement: Supplementary file 1 [file jpm-14-00409-s001.zip]

Archive with 1 entries (1 files):
- jpm-2952904-supplementary.pdf
